# Supplementary material for: The Wx/SSIIa and GS3/GW7 Alleles, Both Individually and in Combination, Can Significantly Distinguish Rice Germplasm Quality
Source: Int J Mol Sci. 2025 Jul 14;26(14):6726. doi: 10.3390/ijms26146726 (PMC12295340; doi:10.3390/ijms26146726)
Supplement: Supplementary file 1 [file ijms-26-06726-s001.zip › Table S1.xlsx]

## Sheet: Sheet1
primers used in this study
Wx-In1-FAM	GAAGGTGACCAAGTTCATGCTTCATCAGGAAGAACATCTGCAAGT
Wx-In1-HEX	GAAGGTCGGAGTCAACGGATTTCATCAGGAAGAACATCTGCAAGG
Wx-In1-R	GGAAAAACGAGCAATGAAAGATGC
Wx-Ex10-FAM	GAAGGTGACCAAGTTCATGCTCTGGAGGAACAGAAGGGCC
Wx-Ex10-HEX	GAAGGTCGGAGTCAACGGATTCTGGAGGAACAGAAGGGCT
Wx-Ex10-R	GAAGAACGATCTGGACGTCCTC
SSIIa-Ex8-FAM	GAAGGTGACCAAGTTCATGCTACATGCCGCGCACCTGGAA
SSIIa-Ex8-HEX	GAAGGTCGGAGTCAACGGATTACATGCCGCGCACCTGGAG
SSIIa-Ex8-R	GCCTCGAGACGTACCGCAAGTA
GS3-Ex2-FAM	GAAGGTGACCAAGTTCATGCTGCTGCCTCCAGATGCTGC
GS3-Ex2-HEX	GAAGGTCGGAGTCAACGGATTGCTGCCTCCAGATGCTGA
GS3-Ex2-R	TGCATGGTAAGAGTAAAGACGAGA
GW7-Pro-FAM	GAAGGTGACCAAGTTCATGCTATCTCATCTCACGCGTCCCAAG
GW7-Pro-HEX	GAAGGTCGGAGTCAACGGATTATCTCATCTCACGCGTCCCAAA
GW7-Pro-R	CTCAGAAAGCCAAGGAGCAAG
