# Supplementary material for: The Wx/SSIIa and GS3/GW7 Alleles, Both Individually and in Combination, Can Significantly Distinguish Rice Germplasm Quality
Source: Int J Mol Sci. 2025 Jul 14;26(14):6726. doi: 10.3390/ijms26146726 (PMC12295340; doi:10.3390/ijms26146726)
Supplement: Supplementary file 1 [file ijms-26-06726-s001.zip › Table S2.xlsx]

## Sheet: sheet 1
Resources	Varities	Wx-In1	Wx-Ex10	SSIIa-Ex8	GS3-Ex2	GW7-Pro
"others"
admix	IRIS_313-11956	GG	CC	GC	CC	AA
admix	IRIS_313-10857	GG	CC	GC	CC	AA
admix	IRIS_313-10676	GG	CC	GC	CC	AA
admix	IRIS_313-10864	GG	CC	GC	CC	GG
admix	IRIS_313-11295	GG	CC	GC	CC	GG
admix	IRIS_313-11598	GG	CC	GC	CC	AA
admix	IRIS_313-10531	GG	CC	GC	AA	AA
admix	IRIS_313-11766	GG	CC	GC	CC	AA
admix	IRIS_313-8172	TT	CC	TT	AA	GG
admix	IRIS_313-7646	GG	CC	GC	CC	AA
admix	B020	GG	CC	GC	CC	AA
admix	B192	TT	CC	TT	AA	GG
admix	CX112	GG	CC	GC	CC	AA
admix	CX210	GT	CC	GC	CC	AA
admix	CX316	GT	CC	TT	CC	AA
admix	CX395	TT	CC	GC	AA	GG
admix	IRIS_313-10881	GG	CC	TT	CC	GG
admix	IRIS_313-9101	GG	CC	GC	AA	GG
admix	CX108	GG	CC	GC	AA	GG
cA(Aus)	IRIS_313-10594	GG	CC	GC	CC	AA
cA(Aus)	IRIS_313-11027	GG	CC	GC	CC	AA
cA(Aus)	IRIS_313-10925	GG	CC	GC	CC	AA
cA(Aus)	IRIS_313-12002	GG	CC	GC	CC	AA
cA(Aus)	IRIS_313-11036	GG	CC	GC	AA	AA
cA(Aus)	IRIS_313-11020	GG	CC	GC	CC	AA
cA(Aus)	IRIS_313-11476	GG	CC	GC	CC	AA
cA(Aus)	CX227	GG	CC	GC	CC	AA
cA(Aus)	IRIS_313-11452	GG	CC	GC	CC	AA
cA(Aus)	IRIS_313-9661	GG	CC	GC	CC	AA
cB(Bas)	CX72	GG	CC	GC	AA	AA
Japonica
GJ-adm	CX138	GG	CC	GC	CC	AA
GJ-adm	IRIS_313-10272	TT	CC	TT	CC	GG
GJ-adm	IRIS_313-10096	TT	CC	GC	CC	GG
GJ-tmp	IRIS_313-8114	TT	CC	TT	AA	AA
GJ-tmp	IRIS_313-8039	GT	CT	TTGC	CA	GA
GJ-tmp	CX317	TT	CC	TT	CC	AA
GJ-tmp	IRIS_313-8032	TT	CC	TT	CC	GG
GJ-tmp	B171	TT	CC	TT	CC	AA
GJ-tmp	B071	GG	CC	GC	CC	AA
GJ-tmp	B111	TT	CC	GC	CC	GG
GJ-trp	IRIS_313-10919	GG	CC	TT	AA	GG
GJ-trp	IRIS_313-10444	GG	CC	GC	AA	GG
GJ-trp	IRIS_313-11008	TT	CC	TT	AA	GG
GJ-trp	IRIS_313-8062	TT	CC	TT	AA	GG
GJ-trp	IRIS_313-7850	TT	CC	TT	CC	GG
GJ-trp	IRIS_313-7909	GG	CC	TT	AA	GG
GJ-trp	B053	GT	CC	TTGC	CA	GG
GJ-trp	CX77	GG	CC	GC	AA	GG
GJ-trp	CX106	GG	CC	GC	AA	GG
GJ-trp	CX355	GG	CC	GC	AA	GG
GJ-trp	CX372	TT	CC	GC	AA	AA
GJ-trp	IRIS_313-7868	GG	CC	GC	AA	GG
GJ-trp	IRIS_313-10079	TT	CC	TT	CC	GG
Indica
XI-1A	IRIS_313-11876	GG	CC	GC	CC	AA
XI-1A	IRIS_313-11862	GG	TT	GC	CC	AA
XI-1A	IRIS_313-10191	GG	TT	GC	CC	AA
XI-1A	B197	TT	CC	TT
XI-1A	B072	GG	TT	GC	CC	AA
XI-1A	B156	GG	TT	GC	CC	AA
XI-1A	B121	GG	TT	GC	CC	AA
XI-1A	CX10	GG	TT	GC	CC	AA
XI-1B	IRIS_313-10287	GG	TT	TT	AA	AA
XI-1B	IRIS_313-11979	GG	TT	TT	AA	AA
XI-1B	IRIS_313-11930	GG	TT	GC	AA	AA
XI-1B	IRIS_313-11784	GG	TT	GC	AA	GG
XI-1B	IRIS_313-11233	GG	TT	TT	AA	AA
XI-1B	IRIS_313-11237	GG	TT	TT	CC	AA
XI-1B	IRIS_313-10293	TT	CC	TT	AA	AA
XI-1B	IRIS_313-9044	GG	TT	TT	AA	GG
XI-1B	IRIS_313-10417	GG	CT	TTGC	AA	AA
XI-1B	IRIS_313-8732	GG	TT	TT	AA	AA
XI-1B	B032	GG	TT	GC	AA	AA
XI-1B	B048	GG	TT	GC	AA	AA
XI-1B	B194	TT	CC	TT	AA	AA
XI-1B	B214	GG	TT	GC	CC	AA
XI-1B	CX79	GG	CC	GC	AA	AA
XI-1B	CX83	GG	CC	TT	AA	AA
XI-1B	CX90	TT	CC	GC	AA	GG
XI-1B	CX125	TT	CC	TT	AA	AA
XI-1B	CX225	TT	CC	TT	AA	AA
XI-1B	CX238	GG	CC	GC	CC	AA
XI-1B	CX249	TT	CC	TT	AA	AA
XI-1B	CX290	TT	CC	GC	AA	AA
XI-1B	CX361	GG	TT	TT	AA	AA
XI-1B	CX369	TT	CC	GC	AA	AA
XI-1B	CX375	TT	CC	TT	AA	AA
XI-1B	CX394	GG	CC	GC	AA	AA
XI-1B	CX152	GG	CC	TTGC	AA	AA
XI-2	IRIS_313-11453	GG	CC	GC	CC	AA
XI-2	IRIS_313-7758	GG	CC	GC	CC	AA
XI-2	IRIS_313-7650	GG	CC	GC	CC	AA
XI-2	IRIS_313-9388	GG	CC	GC	CC	AA
XI-2	B087	GG	CT	GC	CC	AA
XI-2	CX130	GG	CC	GC	CC	AA
XI-3	IRIS_313-11431	GG	CC	GC	AA	AA
XI-3	IRIS_313-11318	GG	CC	GC	AA	GG
XI-3	IRIS_313-8903	GG	CC	GC	CC	AA
XI-3	IRIS_313-9590	TT	CC	TT	CC	AA
XI-3	CX64	GG	CC	GC	AA	AA
XI-adm	IRIS_313-11257	GG	CC	GC	CC	GG
XI-adm	B075	GG	TT	GC	CC	AA
XI-adm	IRIS_313-8935	GG	CC	TT	CC	AA
XI-adm	IRIS_313-10268	GG	TT	TTGC	CA	AA
XI-adm	IRIS_313-12067	GG	TT	GC	AA	GG
XI-adm	IRIS_313-10858	GG	CC	GC	CC	AA
XI-adm	IRIS_313-10675	GG	CC	GC	CC	AA
XI-adm	IRIS_313-11693	GG	CC	GC	CC	GG
XI-adm	IRIS_313-11570	GG	TT	TT	AA	GG
XI-adm	IRIS_313-11763	GG	TT	TT	AA	AA
XI-adm	IRIS_313-12269	GG	CC	GC	CC	AA
XI-adm	IRIS_313-11176	GG	CC	GC	CC	AA
XI-adm	IRIS_313-10859	GG	CC	GC	CC	AA
XI-adm	IRIS_313-11260	GG	CC	GC	CC	GG
XI-adm	IRIS_313-10614	GG	TT	GC	CC	AA
XI-adm	IRIS_313-11199	GG	CC	GC	CC	AA
XI-adm	IRIS_313-11808	GG	CC	GC	CA	AA
XI-adm	IRIS_313-15906	GG	CC	GC	AA	GG
XI-adm	IRIS_313-10352	GG	TT	GC	AA	AA
XI-adm	IRIS_313-10285	TT	CC	TT	AA	AA
XI-adm	IRIS_313-10016	GG	TT	TT	AA	AA
XI-adm	IRIS_313-10359	GG	TT	TT	AA	AA
XI-adm	IRIS_313-10394	GG	CC	GC	CC	AA
XI-adm	IRIS_313-10396	GG	CC	GC	AA	AA
XI-adm	IRIS_313-10375	GG	CC	GC	AA	AA
XI-adm	IRIS_313-10279	GG	TT	GC	AA	AA
XI-adm	IRIS_313-10158	GG	CC	GC	AA	AA
XI-adm	IRIS_313-9522	GG	TT	TT	AA	AA
XI-adm	B013	GG	TT	GC	CC	AA
XI-adm	B019	GG	CC	TT	AA	AA
XI-adm	B176	GG	CC	GC	CC	AA
XI-adm	B180	GG	CC	GC	AA	AA
XI-adm	B051	GG	TT	TT	CC	AA
XI-adm	B073	GG	TT	TT	CC	AA
XI-adm	B207	GG	TT	GC	CC	AA
XI-adm	B108	GG	CC	GC	CC	AA
XI-adm	B155	GG	CC	GC	AA	AA
XI-adm	CX51	GG	CC	GC	CC	AA
XI-adm	CX117	GG	TT	GC	AA	AA
XI-adm	CX120	GG	TT	GC	AA	AA
XI-adm	CX124	GG	CC	GC	AA	AA
XI-adm	CX144	GG	TT	TT	AA	AA
XI-adm	CX147	GG	TT	GC	AA	AA
XI-adm	CX207	GG	CC	TT	CC	AA
XI-adm	CX232	GG	CC	TT	CC	AA
XI-adm	CX235	GG	CC	GC	CC	AA
XI-adm	CX247	TT	CC	TT	AA	AA
XI-adm	CX265	TT	CC	GC
XI-adm	CX288	TT	CC	GC	AA	AA
XI-adm	CX291	GT	CT	TTGC	AA	AA
XI-adm	CX341	TT	CC	TT	AA	AA
XI-adm	CX343	TT	CC	TT	AA	AA
XI-adm	IRIS_313-9767	TT	CC	TTGC	AA	AA
XI-adm	IRIS_313-9968	GG	CC	GC	CC	AA
XI-adm	IRIS_313-9604	GG	CC	TT	AA	AA
XI-adm	IRIS_313-10301	GG	CC	GC	AA	AA
XI-adm	B128	TT	CC	TT	AA	AA
