# Supplementary material for: The Wx/SSIIa and GS3/GW7 Alleles, Both Individually and in Combination, Can Significantly Distinguish Rice Germplasm Quality
Source: Int J Mol Sci. 2025 Jul 14;26(14):6726. doi: 10.3390/ijms26146726 (PMC12295340; doi:10.3390/ijms26146726)
Supplement: Supplementary file 1 [file ijms-26-06726-s001.zip › Table S3.xlsx]

## Sheet: CEQ
Varities	Average AC %	Average GC cm	Average ASV	Average Grain Length mm	Average Grain Width mm	Average LWR	Average CR %	Average CD	Average TD	Wx-In1	Wx-Ex10	SSIIa-Ex8	GS3-Ex2	GW7-Pro
IRIS_313-11956	19.9781	3.1	1.63333	7.828	3.245	2.41233	88.8237	11.16	160.393	GG	CC	GC	CC	AA
IRIS_313-10857	19.5201	2.6675	4	9.975	2.868	3.47803	20	20.67	172.647	GG	CC	GC	CC	AA
IRIS_313-10676	26.8281	10.05	4.81667	8.886	2.918	3.04524	93.6835	13.02	167.643	GG	CC	GC	CC	AA
IRIS_313-10864	19.8948	4.53325	5	7.905	3.492	2.26375	0			GG	CC	GC	CC	GG
IRIS_313-11295	20.0406	3.2675	4.9	6.858	3.183	2.15457	98.9949	5.62	161.29	GG	CC	GC	CC	GG
IRIS_313-11598	22.893	2.85	1.7	9.075	3.134	2.89566	95.5	5.69	144.593	GG	CC	GC	CC	AA
IRIS_313-10531	18.9996	2.25	2.65	9.664	2.443	3.95579	15.1961	4.71	160.307	GG	CC	GC	AA	AA
IRIS_313-11766	18.7497	2.225	3.9	9.914	2.994	3.31129	49.8014	7.06	162.007	GG	CC	GC	CC	AA
IRIS_313-7646	18.8122	2.9	2.8	9.981	3.29	3.03374	85.5237	31.02	177.543	GG	CC	GC	CC	AA
B020	16.1471	6.3675	2.43333	8.699	2.897	3.00276	97.8001	16.11	166	GG	CC	GC	CC	AA
CX112	16.9383	2.05	6.25	7.509	3.369	2.22885	100	57.4	193.707	GG	CC	GC	CC	AA
IRIS_313-9101	16.9383	8.5	4.73333	9.599	3.06	3.13693	38.8695	14.7	167.92	GG	CC	GC	AA	GG
CX108	26.266	3.55	3.9	8.784	3.255	2.69862	92.628	28.72	175.097	GG	CC	GC	AA	GG
IRIS_313-10594	26.7032	7.1325	1.6	8.88	2.717	3.26831	0			GG	CC	GC	CC	AA
IRIS_313-11027	24.9334	2.15	1.5	7.598	2.135	3.55878	1	0.19	142.95	GG	CC	GC	CC	AA
IRIS_313-10925	24.3713	8.175	1.78333	8.804	2.896	3.04006	4.22871	1.38	157.54	GG	CC	GC	CC	AA
IRIS_313-12002	12.795	6.2675	1.1	7.629	2.595	2.93988	72.0915	7.66	163.893	GG	CC	GC	CC	AA
IRIS_313-11036	22.4141	2.725	2.2	9.305	2.828	3.29031	46.7001	4.22	160.197	GG	CC	GC	AA	AA
IRIS_313-11020	26.2035	4.425	3.8	9.276	2.789	3.32592	31.7476	0.98	154.627	GG	CC	GC	CC	AA
IRIS_313-11476	24.4546	6.33333	4.5	7.288	2.943	2.47638	0			GG	CC	GC	CC	AA
CX227	22.893	2.25	2.21667	7.728	2.707	2.85482	5.08256	1.6	153.787	GG	CC	GC	CC	AA
IRIS_313-11452	20.0406	2.325	4.95	8.658	2.936	2.94891	80	16.9	168.203	GG	CC	GC	CC	AA
IRIS_313-9661	3.98786	2.2	6.8	7.361	2.92	2.52089	23.4335	1.03	148.43	GG	CC	GC	CC	AA
CX72	19.4784	2.55	2.76667	9.877	2.318	4.261	100	16.44	167.287	GG	CC	GC	AA	AA
CX138	11.9622	10.55	3	7.128	3.663	1.94595	99	58.07	194.75	GG	CC	GC	CC	AA
B071	14.8354	11.35	4.56667	7.291	3.611	2.01911	95.3811	6.45	163.95	GG	CC	GC	CC	AA
IRIS_313-10444	18.9996	5.575	4	10.274	2.421	4.2437	20.2273	15.56	162.38	GG	CC	GC	AA	GG
CX77	16.4594	2.05	4	9.078	2.605	3.48484	0	2.36	162.14	GG	CC	GC	AA	GG
CX106	11.6707	5.7	2.78333	10.095	3.267	3.08999	19.2669	15.13	167.087	GG	CC	GC	AA	GG
CX355	19.5825	3.3325	5.3	8.52	2.919	2.91881	99	41.17	181.293	GG	CC	GC	AA	GG
IRIS_313-7868	17.792	3.26667	3.06667	10.737	2.611	4.11222	12.7918	8.1	166.103	GG	CC	GC	AA	GG
IRIS_313-11876	25.1417	2.475	1.83333	8.917	2.998	2.97432	44.2192	13.05	168.643	GG	CC	GC	CC	AA
CX79	16.5011	2.575	5	9.749	2.717	3.58815	51.0328	19.89	169.233	GG	CC	GC	AA	AA
CX238	8.02706	6.33333	1.3	7.825	3.183	2.45837	99	28.24	173.767	GG	CC	GC	CC	AA
CX394	12.1912	8	1.2	9.144	2.414	3.7879	31.3258	14.26	164.32	GG	CC	GC	AA	AA
IRIS_313-11453	23.2262	2.9325	2.1	7.613	2.282	3.33611	3.76838	1.17	152.443	GG	CC	GC	CC	AA
IRIS_313-7758	17.7711	8.7	2.8	9.454	3.412	2.77081	97.5305	40.27	182.05	GG	CC	GC	CC	AA
IRIS_313-7650	26.6199	6.2	3.2	7.532	3.241	2.32397	100	47.41	185.81	GG	CC	GC	CC	AA
IRIS_313-9388	20.9359	4.03333	1.2	7.642	3.241	2.35791	100	47	186.523	GG	CC	GC	CC	AA
CX130	25.4748	3.5	2.6	8.706	3.349	2.59958	99	54.96	188.567	GG	CC	GC	CC	AA
IRIS_313-11431	18.8122	7.9	4.1	9.329	2.86	3.26189	47.3016	4.97	159.483	GG	CC	GC	AA	AA
IRIS_313-11318	16.2929	2.2	3.8	10.015	2.833	3.53512	0			GG	CC	GC	AA	GG
IRIS_313-8903	22.6224	6.1	2.5	8.814	2.688	3.27902	75.2316	21.82	172.037	GG	CC	GC	CC	AA
CX64	18.8746	5.825	3.2	9.664	2.94	3.28707	95.5973	27.41	173.003	GG	CC	GC	AA	AA
IRIS_313-10858	13.2947	2.4675	6	8.629	2.821	3.05884	100	8.44	146.173	GG	CC	GC	CC	AA
IRIS_313-10675	20.9983	2.325	2.53333	8.411	2.793	3.01146	89.819	38.34	180.163	GG	CC	GC	CC	AA
IRIS_313-11693	23.1845	3	5.9	7.177	3.096	2.31815	73.2143	40.89	180.95	GG	CC	GC	CC	GG
IRIS_313-12269	23.8924	6.5625	5.1	8.269	3.161	2.61594	92.6306	33.22	178.903	GG	CC	GC	CC	AA
IRIS_313-11176	26.724	2.775	1.3	8.274	2.78	2.97626	6.1123	1.74	154.9	GG	CC	GC	CC	AA
IRIS_313-10859	23.5593	4.7325	2.56667	9.035	2.93	3.08362	97.1217	44.62	184.19	GG	CC	GC	CC	AA
IRIS_313-11260	17.209	2.55	1.5	8.596	3.186	2.69805	92.028	19.48	170.427	GG	CC	GC	CC	GG
IRIS_313-11199	21.4564	4.5625	5.1	7.551	2.622	2.87986	16.4378	7.2	169.76	GG	CC	GC	CC	AA
IRIS_313-11808	22.9971	2.1	6.1	10.63	2.757	3.85564	0			GG	CC	GC	CA	AA
IRIS_313-15906	17.2923	2.8325	2.63333	10.219	2.38	4.2937	29.3513	6.66	159.09	GG	CC	GC	AA	GG
IRIS_313-10394	17.8336	2	2.7	9.09	3.002	3.02798	95.4576	21.38	173.1	GG	CC	GC	CC	AA
IRIS_313-10396	22.7681	2	3.9	8.85	2.741	3.22875	0	4.43	163.423	GG	CC	GC	AA	AA
IRIS_313-10375	27.5152	8	2.58333	8.521	3.1	2.74871	100	39.2	181.653	GG	CC	GC	AA	AA
IRIS_313-10158	20.6027	2.175	6.5	10.073	2.804	3.59237	0			GG	CC	GC	AA	AA
B176	26.0786	9.3	6.55	8.57	3.025	2.83306	22.5	6.63	161.157	GG	CC	GC	CC	AA
B180	21.2482	3.625	2.71667	9.069	2.724	3.3293	9.09091	3.38	149.76	GG	CC	GC	AA	AA
B108	21.1233	2.475	4.66667	8.326	3.272	2.54462	44.252	25.66	171.757	GG	CC	GC	CC	AA
B155	14.8146	2.15	3.2	9.281	2.548	3.64246	12.7932	2.53	157.7	GG	CC	GC	AA	AA
CX51	10.7962	6.375	5.1	8.802	3.297	2.6697	100			GG	CC	GC	CC	AA
CX124	22.9347	2.05	5.1	9.422	2.671	3.52752	7.93529	8.99	164.357	GG	CC	GC	AA	AA
CX235	13.3155	2.1675	4	8.452	2.888	2.92659	76.945	17.95	167.93	GG	CC	GC	CC	AA
IRIS_313-9968	24.4962	5.5675	5.5	8.478	3.326	2.54901	72.807	27.67	173.4	GG	CC	GC	CC	AA
IRIS_313-10301	21.5189	6.3	3.6	9.3	2.472	3.76214	8.55277	2.72	157.153	GG	CC	GC	AA	AA
CX152	25.8496	12.225	4	9.922	3.136	3.1639	64.2764	24.32	169.907	GG	CC	GCTT	AA	AA
IRIS_313-10881	18.3749	11.75	2.83333	6.813	3.364	2.02527	99	32.12	179.267	GG	CC	TT	CC	GG
IRIS_313-10919	19.4368	2.15	6.86667	8.832	3.172	2.78436	0			GG	CC	TT	AA	GG
IRIS_313-7909	17.8336	2.1	6.9	10.151	2.686	3.77923	1.32923	1.21	153.633	GG	CC	TT	AA	GG
CX83	21.9561	4.8325	6.85	9.396	2.641	3.55774	47.3684	11.4	163.577	GG	CC	TT	AA	AA
IRIS_313-8935	16.3137	2.175	6.9	8.554	2.207	3.87585	6.48405	0.26	136.16	GG	CC	TT	CC	AA
B019	19.8116	8.565	6.78333	10.337	2.965	3.48634	71.4286	9.06	157.513	GG	CC	TT	AA	AA
CX207	24.7461	3.5	6.5	8.441	2.837	2.97533	11.8541	1.38	150.983	GG	CC	TT	CC	AA
CX232	22.2892	2.3	5.4	8.849	2.962	2.98751	46.5464	16.01	164.11	GG	CC	TT	CC	AA
IRIS_313-9604	25.7246	12.425	6.9	8.889	2.889	3.07684	22.2527	1.28	154.96	GG	CC	TT	AA	AA
B087	20.0614	2.15	2.35	7.589	3.09	2.45599	100	38.93	180.063	GG	CT	GC	CC	AA
IRIS_313-11257	26.2868	2.3	2.3	9.407	2.972	3.16521	70.6805	4.18	152.887	GG	CT	GC	CC	GG
IRIS_313-10417	25.0375	1.925	4.93333	9.225	3.136	2.94165	94.2389	49.52	188.94	GG	CT	GCTT	AA	AA
IRIS_313-11862	20.5403	4.6325	1.6	8.279	2.987	2.77168	81.9638	25.83	175.487	GG	TT	GC	CC	AA
IRIS_313-10191	22.5599	2.275	1.65	8.082	2.649	3.05096	0	0.73	157.507	GG	TT	GC	CC	AA
B072	21.6438	12.5	4.1	8.355	3.142	2.65913	75.4237	8.38	164.6	GG	TT	GC	CC	AA
B156	22.6848	2.275	3.45	8.646	3.478	2.48591	100	29.46	175.647	GG	TT	GC	CC	AA
B121	21.7895	7.075	3.6	8.534	2.837	3.00811	26.3815	8.7	161.787	GG	TT	GC	CC	AA
CX10	19.6658	6.1	4.75	7.98	3.277	2.43515	62.9348	16.38	168.183	GG	TT	GC	CC	AA
IRIS_313-11930	23.7883	5.275	1.55	8.992	3.295	2.72898	94.4388	20.14	169.043	GG	TT	GC	AA	AA
IRIS_313-11784	20.7069	2.175	5.2	9.79	2.523	3.8803	7.7524	6.06	157.527	GG	TT	GC	AA	GG
B032	26.1827	7.825	2.73333	9.007	3.185	2.82794	100	52.14	189.397	GG	TT	GC	AA	AA
B048	27.4736	3	1.7	8.629	2.601	3.31757	13.2231	7.12	160	GG	TT	GC	AA	AA
B214	21.269	2.225	4.6	8.246	3.181	2.59227	100	52.07	186.63	GG	TT	GC	CC	AA
B075	27.0155	12.625	6.3	8.775	3.04	2.88651	33.8439	28.08	175.443	GG	TT	GC	CC	AA
IRIS_313-12067	24.871	2.15	2.2	8.482	3.148	2.69441	87.6847	26.36	172.867	GG	TT	GC	AA	GG
IRIS_313-10614	22.1643	2.45	1.6	7.771	3.22	2.41335	64.6365	14.06	168.723	GG	TT	GC	CC	AA
IRIS_313-10352	25.8704	6.8325	4.2	9.292	2.762	3.36423	9.695	5.42	156.63	GG	TT	GC	AA	AA
IRIS_313-10279	15.6891	4.55	6.4	10.146	2.431	4.17359	0.990099	1.01	151.217	GG	TT	GC	AA	AA
B013	24.1006	7.77	1.41667	7.353	3.163	2.32469	0			GG	TT	GC	CC	AA
B207	22.7473	2.25	4.6	9.04	3.237	2.79271	52.8571	21.5	172.077	GG	TT	GC	CC	AA
CX117	22.9763	2.275	5.1	9.086	3.041	2.98783	100	34.74	177.35	GG	TT	GC	AA	AA
CX120	21.2065	2.025	6.1	9.276	2.58	3.59535	9.42982	5.32	160.913	GG	TT	GC	AA	AA
CX147	23.9132	7.45	2.3	8.905	2.698	3.30059	3.40823	3.87	155.517	GG	TT	GC	AA	AA
IRIS_313-10268	22.7681	2.2	6.93333	10.424	2.745	3.79745	13.9785	7.76	160.5	GG	TT	GCTT	CA	AA
B197	8.83907	2.125	2.63333				0			GG	TT	TT
IRIS_313-10287	26.5158	7.65	5.8	10.313	2.68	3.84813	0			GG	TT	TT	AA	AA
IRIS_313-11979	20.686	4	5	9.998	2.377	4.20614	72.2222	3.26	155.467	GG	TT	TT	AA	AA
IRIS_313-11233	28.0565	7.25	6.2	10.41	2.967	3.50859	23.3333	13.48	161.62	GG	TT	TT	AA	AA
IRIS_313-11237	19.7699	2.15	6.5	8.833	2.795	3.16029	43.2918	11.21	162.37	GG	TT	TT	CC	AA
IRIS_313-9044	25.0167	5.1325	6.9	8.863	2.721	3.25726	26.1072	5.78	158.197	GG	TT	TT	AA	GG
IRIS_313-8732	18.25	2.2	6.83333	10.31	2.951	3.49373	34.5299	11.16	161.637	GG	TT	TT	AA	AA
CX361	27.8067	2.1	4.75	9.102	2.642	3.44512	8.57843	3.83	152.863	GG	TT	TT	AA	AA
IRIS_313-11570	21.4148	2.125	1.9	8.152	3.014	2.70471	98.0099	58.93	193.067	GG	TT	TT	AA	GG
IRIS_313-11763	20.5611	2.025	2.2	8.388	2.994	2.8016	41.8831	10.69	162.18	GG	TT	TT	AA	AA
IRIS_313-10016	26.2035	10.125	5.76667	9.906	2.636	3.75797	74.0759	8.28	159	GG	TT	TT	AA	AA
IRIS_313-10359	28.3689	6.5	6.9	9.086	2.962	3.06752	93.5374	34.56	177.497	GG	TT	TT	AA	AA
IRIS_313-9522	18.604	9.775	5.4	9.17	2.986	3.071	58.0885	1.74	150.073	GG	TT	TT	AA	AA
B051	22.8722	2.15	2.6	8.228	2.97	2.77037	20.6235	19.43	170.963	GG	TT	TT	CC	AA
B073	19.7699	2.225	2.53333	8.38	2.946	2.84453	48.75	20.03	171.73	GG	TT	TT	CC	AA
CX144	29.514	5.175	6.5	9.835	3.01	3.26744	0			GG	TT	TT	AA	AA
CX210	9.31795	3.25	6.46667	7.867	3.807	2.06646	100			GT	CC	GC	CC	AA
B053	13.8985	4.8	2.56667	9.818	2.421	4.05535	2.0101	3.11	164.567	GT	CC	GCTT	CA	GG
CX316	10.5255	2.2	4.48333	8.482	3.157	2.68673	2	1.1	154.58	GT	CC	TT	CC	AA
IRIS_313-8039	10.3382	4.025	6.5	8.387	3.285	2.55312	0			GT	CT	GCTT	CA	GA
CX291	9.21384	9.2675	2.66667	9.794	3.054	3.20694	26.3989	14.24	168.38	GT	CT	GCTT	AA	AA
CX395	10.6296	3.3	2.4	9.997	2.712	3.68621	0	0.54	158.33	TT	CC	GC	AA	GG
IRIS_313-10096	4.46673	3.325	5.8	8.662	3.515	2.4643	100			TT	CC	GC	CC	GG
B111	1.57266	2.225	5.71667	7.44	4.136	1.79884	0			TT	CC	GC	CC	GG
CX372	8.94317	10.2675	3.2	9.548	2.653	3.59894	3.5	7.4	165.097	TT	CC	GC	AA	AA
CX90	7.13178	9.225	2.5	9.767	2.783	3.50952	5.99218	5.07	156.193	TT	CC	GC	AA	GG
CX290	5.59105	11.05	3.3	10.433	3.013	3.46266	7.33333	4.49	158.457	TT	CC	GC	AA	AA
CX369	8.85989	6.275	3.7	9.483	2.638	3.59477	2.0101	3.11	160.947	TT	CC	GC	AA	AA
CX265	24.871	10.925	2.8				0			TT	CC	GC
CX288	8.90153	7.9325	3.56667	9.922	2.729	3.63576	21.0859	12.48	166.943	TT	CC	GC	AA	AA
IRIS_313-9767	18.6872	12.1075	3.83333	9.93	3.057	3.24828	13.2704	6.52	159.953	TT	CC	GCTT	AA	AA
IRIS_313-8172	7.02767	5.365	4.9	10.777	2.714	3.97089	14.3063	0.52	150.527	TT	CC	TT	AA	GG
B192	8.50594	8.925	2.2	11.163	2.687	4.15445	11.5385	2.26	143.167	TT	CC	TT	AA	GG
IRIS_313-10272	6.38223	8.8	1.4	9.471	3.598	2.6323	100			TT	CC	TT	CC	GG
IRIS_313-8114	14.5856	6.15	4.16667	9.101	3.159	2.88097	27.1404	1.9	151.9	TT	CC	TT	AA	AA
CX317	11.7748	5	1.48333	7.966	3.184	2.50188	26.3866	8.54	159.687	TT	CC	TT	CC	AA
IRIS_313-8032	10.2965	5.65	4.81667	8.348	3.781	2.20788	0			TT	CC	TT	CC	GG
B171	10.5255	2.7325	4.56667	7.179	3.299	2.17611	5.08547	0.52	151.113	TT	CC	TT	CC	AA
IRIS_313-11008	19.8116	2.1325	4.16667	9.602	3.234	2.96908	0			TT	CC	TT	AA	GG
IRIS_313-8062	14.7521	2	2.1	10.432	2.556	4.08138	1.42886	0.81	151.873	TT	CC	TT	AA	GG
IRIS_313-7850	15.0853	5.4325	6.4	8.805	3.438	2.56108	0			TT	CC	TT	CC	GG
IRIS_313-10079	4.38345	5.75	5.3	9.301	3.559	2.61337	100			TT	CC	TT	CC	GG
IRIS_313-10293	10.588	9.35	3.6	9.81	2.668	3.67691	3.15858	0.73	150.76	TT	CC	TT	AA	AA
B194	12.3994	11.925	1.5	10.01	2.698	3.71016	4.59831	2.33	152.517	TT	CC	TT	AA	AA
CX125	12.6493	10.15	4.4	9.563	2.511	3.80844	1	1	154.54	TT	CC	TT	AA	AA
CX225	13.9818	13.325	6.5	9.789	2.605	3.75777	4.37485	3.58	150.73	TT	CC	TT	AA	AA
CX249	8.27691	4.5	5.5	10.689	3.004	3.55826	2	3.43	150.07	TT	CC	TT	AA	AA
CX375	17.792	3.565	4	10.435	2.746	3.80007	1	0.2	147.277	TT	CC	TT	AA	AA
IRIS_313-9590	3.59226	11.725	6.2	8.65	2.936	2.94619	100			TT	CC	TT	CC	AA
IRIS_313-10285	10.6088	6.8625	3.5	9.704	2.785	3.48438	0			TT	CC	TT	AA	AA
CX247	5.84089	7.525	6.5	9.238	2.702	3.41895	1	0.58	152.97	TT	CC	TT	AA	AA
CX341	11.1293	6.4325	5.7	9.328	2.271	4.10744	1	0.3	149.283	TT	CC	TT	AA	AA
CX343	8.88071	2.3	4.71667	8.64	3.046	2.83651	20.6638	7.85	161.23	TT	CC	TT	AA	AA
B128	9.8801	7.025	3.9	9.725	2.844	3.41948	8.41884	4.03	157.48	TT	CC	TT	AA	AA
