# Supplementary material for: The Wx/SSIIa and GS3/GW7 Alleles, Both Individually and in Combination, Can Significantly Distinguish Rice Germplasm Quality
Source: Int J Mol Sci. 2025 Jul 14;26(14):6726. doi: 10.3390/ijms26146726 (PMC12295340; doi:10.3390/ijms26146726)
Supplement: Supplementary file 1 [file ijms-26-06726-s001.zip › Table S4.xlsx]

## Sheet: Sheet1
Phenotypic variation of haplotypes assayed by four genes
Genotype					Rice quality indexes
Wx-In1	Wx-Ex10	SSIIa-Ex8	GS3-Ex2	GW7-pro	Average AC (%)	Average GC (cm)	Average ASV	Average CR (%)	Average CD	Average TD
GG					20.99 A	4.56 A	3.97 A	54.67 A	17.56 A	166.52 A
TT					10.56 B	6.94 B	4.07 A	8.10 B	3.4 B	154.83 B
	CC				17.03 A	5.26 a	3.96 A	42.96 A	13.55 A	163.36 A
	TT				22.73 B	4.67 b	4.22 A	49.46 A	16.99 A	166.29 A
		GCGC			19.45 A	4.67 A	3.58 A	53.56 A	17.48 A	167.06 A
		TTTT			16.49 B	5.66 B	4.82 B	28.54 B	8.28 B	157.54 B
GG	CC				20.03 B	4.60 A	3.87 A	55.77 A	17.27 A	166.31 A
GG	TT				22.73 A	4.67 A	4.22 A	49.46 A	16.99 A	166.29 A
TT	CC				10.56 C	6.95 B	4.07 A	8.01 B	3.4 B	154.83B
GG		GCGC			20.61 A	4.44 A	3.53 C	56.99 A	18.36 A	167.5 A
GG		TTTT			21.94 A	4.9 A	5.37 A	45.2 A	13.1 A	161.76 A
TT		GCGC			9.00 B	7.17 B	3.66 BC	6.65 B	5.51 AB	161 A
TT		TTTT			10.82 B	6.64 B	4.24 B	8.32 B	2.41 B	152.2 B
	CC	GCGC			18.44 B	4.68 B	3.61 C	53.3 A	17.09 A	166.84 A
	CC	TTTT			13.51 C	6.20 A	4.79 B	17.65 B	4.5 B	154 B
	TT	GCGC			22.80 A	4.89 B	3.58 C	51.23 A	18.37 A	167.83 A
	TT	TTTT			22.64 A	4.54 B	4.9 A	49.46 A	15.57 A	164.36 A
GG	CC	GCGC			19.85 C	4.37 B	3.56 D	57.96 A	18.25 A	167.43 A
GG	CC	TTTT			20.72 BC	5.53 AB	6.21 A	38.28 AB	9.09 AB	160.22 AB
GG	TT	GCGC			22.80 A	4.89 B	3.57 D	51.23 AB	18.37 A	167.83 A
GG	TT	TTTT			22.64 AB	4.54 B	4.9 B	49.46 A	15.57 A	164.36 A
TT	CC	GCGC			8.99 D	7.17 A	3.66 CD	6.65 BC	5.52 AB	161 A
TT	CC	TTTT			10.81 D	6.64 A	4.24 C	8.32 C	2.41 B	152.2 B
			AA		18.21 A	5.57 A	4.21 A	33.00 A	11.30 A	161.71 A
			CC		18.8 A	4.52 B	3.75 B	61.00 B	19.15 B	167.49 B
				AA	19.29 A	5.28 A	4.00 A	46.38 A	14.94 A	164.39 A
				GG	15.87 B	4.08 B	4.00 A	41.76 A	14.39 A	164.41 A
			AA	AA	18.65 AB	6.18 A	4.32 A	33.54 A	10.58 A	161.21 A
			AA	GG	17.07 BC	3.95 B	3.93 AB	31.46 A	13.33 AB	163.14 AB
			CC	AA	19.74 A	4.57 B	3.64 B	58.66 B	19.03 B	167.35 B
			CC	GG	13.93 C	4.26 B	4.32 A	86.78 B	20.46 AB	168.96 AB
