# Supplementary material for: The Wx/SSIIa and GS3/GW7 Alleles, Both Individually and in Combination, Can Significantly Distinguish Rice Germplasm Quality
Source: Int J Mol Sci. 2025 Jul 14;26(14):6726. doi: 10.3390/ijms26146726 (PMC12295340; doi:10.3390/ijms26146726)
Supplement: Supplementary file 1 [file ijms-26-06726-s001.zip › Table S5.xlsx]

## Sheet: Sheet1
Significance testing of two GW7-pro genotypes on grain shape in germplasm subpopulation
	Grain length (mm)			Grain width (mm)			Ratio of length/ width
GW7-pro	Indica	Japonica	Others	Indica	Japonica	Others	Indica	Japonica	Others
AA	9.03 A	8.04 A	8.65 A	2.89 A	3.26 A	2.90 A	3.16 A	2.52 A	3.03 A
GG	9.05 A	9.35 B	8.99 A	2.87 A	3.12 A	3.06 A	3.21 A	3.11 A	3.01 A
